# Supplementary material for: Crystal Structure and Biochemical Analysis of a Cytochrome P450 CYP101D5 from Sphingomonas echinoides
Source: Int J Mol Sci. 2022 Nov 1;23(21):13317. doi: 10.3390/ijms232113317 (PMC9655578; doi:10.3390/ijms232113317)
Supplement: Supplementary file 1 [file ijms-23-13317-s001.zip]

Archive with 1 entries (1 files):
- ijms-1976238-supplementary.pdf
